# Supplementary material for: Spatial Distribution Analysis of Novel Texture Feature Descriptors for Accurate Breast Density Classification
Source: Sensors (Basel). 2022 Mar 30;22(7):2672. doi: 10.3390/s22072672 (PMC9002800; doi:10.3390/s22072672)
Supplement: Supplementary file 1 [file sensors-22-02672-s001.zip]

Archive with 1 entries (1 files):
- sensors-1646217-supplementary.pdf
